# Supplementary material for: Systematic Evaluation of the Diagnostic and Prognostic Significance of Competitive Endogenous RNA Networks in Prostate Cancer
Source: Front Genet. 2020 Jul 30;11:785. doi: 10.3389/fgene.2020.00785 (PMC7406720; doi:10.3389/fgene.2020.00785)
Supplement: Supplementary file 1 [file Data_Sheet_1.CSV]

name	Logrank test pvalue	AUC of ROC	deregulation	type	coef	COX p.value	HR	Logrank test FDR	COX FDR
IL33	0.0054	0.803338171	down	pc	-0.19776	0.04918	0.82057	0.016278261	0.219011765
CLVS2	0.00053	0.809411046	down	pc	-0.11918	0.04314	0.88765	0.00424	0.219011765
TSPAN1	2.50E-07	0.822931785	up	pc	-0.27662	0.0096	0.75834	2.60E-05	0.13312
SERPINB5	0.001	0.823237339	down	pc	-0.12552	0.03448	0.88203	0.006709677	0.219011765
FLNC	0.00091	0.824153999	down	pc	-0.15759	0.02346	0.8542	0.006709677	0.18768
RP11-166D19.1	0.0083	0.826483844	down	lnc	-0.20775	0.0434	0.81241	0.021053659	0.219011765
hsa-miR-221-5p	0.00014	0.833015049	down	mir	-0.29528	0.00016	0.74432	0.001456	0.03328
MAP1A	0.0045	0.837369185	down	pc	-0.23644	0.01644	0.78943	0.0144	0.160254545
PLCL1	0.0038	0.841188603	down	pc	-0.15528	0.04093	0.85617	0.01339661	0.219011765
SYNM	4.40E-06	0.85386907	down	pc	-0.20069	0.0095	0.81816	0.0002288	0.13312
GPM6B	0.00019	0.856007944	down	pc	-0.25909	0.03343	0.77176	0.001718261	0.219011765
LMOD1	0.004	0.858032236	down	pc	-0.17571	0.03557	0.83886	0.013639344	0.219011765
ALDH1A2	7.10E-05	0.859636391	down	pc	-0.26192	0.00162	0.76957	0.000984533	0.065668571
SLC43A1	1.40E-07	0.860744023	up	pc	-0.22275	0.04028	0.80031	2.60E-05	0.219011765
SVIL	0.0029	0.861202353	down	pc	-0.26623	0.0295	0.76626	0.0116	0.219011765
ADRA1A	0.00012	0.864716217	down	pc	-0.18634	0.00168	0.82999	0.001313684	0.065668571
DNAJB4	0.00051	0.866778703	down	pc	-0.24751	0.03684	0.78075	0.00424	0.219011765
PDZRN4	0.00012	0.867046062	down	pc	-0.1652	0.01932	0.84773	0.001313684	0.16744
PCDH9	0.00088	0.867466198	down	pc	-0.231	0.00324	0.79374	0.006709677	0.067392
MAML2	0.0012	0.868153693	down	pc	-0.27051	0.01121	0.76299	0.007563636	0.13416
ATP2B4	0.00019	0.870483538	down	pc	-0.28436	0.00315	0.75249	0.001718261	0.067392
JPH4	5.90E-05	0.873691849	down	pc	-0.19404	0.0067	0.82362	0.000944	0.116133333
ANO5	5.20E-05	0.877664044	down	pc	-0.22666	0.00187	0.79719	0.000944	0.065668571
FAM107A	3.00E-05	0.878809869	down	pc	-0.23483	0.01161	0.7907	0.00078	0.13416
ARHGAP20	0.0043	0.885723016	down	pc	-0.20567	0.01681	0.8141	0.0143	0.160254545
hsa-miR-222-3p	7.00E-05	0.889771599	down	mir	-0.42337	0.00221	0.65484	0.000984533	0.065668571
ZNF516	0.00052	0.89599725	down	pc	-0.20378	0.03465	0.81564	0.00424	0.219011765
ANO6	5.70E-05	0.896340998	down	pc	-0.29122	0.01617	0.74735	0.000944	0.160254545
MAGI2-AS3	0.0036	0.908142999	down	lnc	-0.21284	0.04925	0.80829	0.012910345	0.219011765
MBNL2	4.60E-05	0.911656863	down	pc	-0.41227	0.00066	0.66214	0.000944	0.065668571
SNHG3	0.002	0.915132534	up	lnc	0.27445	0.03084	1.3158	0.0104	0.219011765
PPP1R3C	0.012	0.916011	down	pc	-0.17346	0.02981	0.84075	0.027428571	0.219011765
AOX1	8.00E-05	0.926552593	down	pc	-0.22135	0.00216	0.80144	0.001027765	0.065668571
